# Supplementary material for: Critical pore size for micropore filling in coal samples with different rank coals
Source: PLoS One. 2022 Mar 11;17(3):e0264225. doi: 10.1371/journal.pone.0264225 (PMC8916669; doi:10.1371/journal.pone.0264225)
Supplement: S1 File — (ZIP) [file pone.0264225.s001.zip]

Archive with 6 entries (6 files):
- data/01-21061501.xls
- data/02-21060901.xls
- data/03-21060601.xls
- data/05-21060401.xls
- data/06-21060102.xls
- data/07-21052501.XLS
